# Supplementary material for: Methylome analysis of extreme chemoresponsive patients identifies novel markers of platinum sensitivity in high-grade serous ovarian cancer
Source: BMC Med. 2017 Jun 23;15:116. doi: 10.1186/s12916-017-0870-0 (PMC5481993; doi:10.1186/s12916-017-0870-0)
Supplement: Supplementary file 4 — Primers sequences for bisulfite pyrosequencing and qRT-PCR, and FZD10 siRNA duplex sequences. (XLSX 11 kb) [file 12916_2017_870_MOESM4_ESM.xlsx]

## Sheet: Pyro Primer sequences
	Primer name	Primer Sequence
	Universal biotinalted sequence	GACGGGACACCGCTGATCGTTTA
	FZD10 Pyro Frw	ATGTGTAAGGATATAGGTTATAATATGATT
	FZD10 Pyro Rev	GACGGGACACCGCTGATCGTTTAACTACTCCATAATCCAAAAACACTTAAACC
	FZD10 Pyro Seq	AATATGATTAGTATGTTTAATTTG
	FAM83A Pyro Frw	GTGGTTATTTTTTTTAGAGTTTATAGATTT
	FAM83A Pyro Rev	GACGGGACACCGCTGATCGTTTACCCATACCCTCTCAAATATTTATCATTATC
	FAM83A Pyro Seq	ATTGATTGGTTTTTTGGG
	MYO18B Pyro Frw	AGGGATGAYGAGAGAGTATGTGT
	MYO18B Pyro Rev	GACGGGACACCGCTGATCGTTTACCCCTAAACAAAAAAAAAAACAACTCT
	MYO18B Pyro Seq	GGTTATTTGTGTGGGTA
	MKX Pyro Frw	GTTGTGTAGGGGTATAATGTAAAT
	MKX Pyro Rev	GACGGGACACCGCTGATCGTTTAAACCAAAAACCTATACTAAACTCAC
	MKX Pyro Seq-I	AGGAAGATATAAAGTATTATTGGA
	MKX Pyro Seq-II	TGATGTTTTAGGTTTTTTTTTGTTA
	GLI3 Pyro Frw	GGGGTTAAAGGTTTTAGTTAGTTAT
	GLI3 Pyro Rev	GACGGGACACCGCTGATCGTTTATCCTCCCAAACCTAAAACCAATT
	GLI3 Pyro Seq	GTTAGTTATTTGTTTTAAGATTTTT
	TMIGD2 Pyro Frw	GGAGGTTGAGGTAGGAGAATG
	TMIGD2 Pyro Rev	GACGGGACACCGCTGATCGTTTACCTCCCACTCACTTACATACACTA
	TMIGD2 Pyro Seq	GGTAGGAGAATGGTTTAAAT
	TMEM40 Pyro Frw	GATAGGATTATTAGAAGGGTTTTTTGGT
	TMEM40 Pyro Rev	GACGGGACACCGCTGATCGTTTACTCCCTTTCCCYATCTACTAAACATCATA
	TMEM40 Pyro Seq	AGAAGGGTTTTTTGGTT
	NEUROG3 Pyro Frw	GGAATAGTTTGGGTTGTTTAGTT
	NEUROG3 Pyro Rev	GACGGGACACCGCTGATCGTTTAATATCCTACCCACCTTCC
	NEUROG3 Pyro Seq	GTTTGGGTTGTTTAGTTT
	HOMER3 Pyro Frw	GTTTGTTATTTTTGGTTATAGGGAGTAT
	HOMER3 Pyro Rev	GACGGGACACCGCTGATCGTTTAACTTTAAAACYCCACAAACCTTAATTCCAA
	HOMER3 Pyro Seq	AGTTTATGTGTTTTATTTGTTAAT
	LINE-1 Pyro Frw	TTTTGAGTTAGGTGTGGGATATA
	LINE-1 Pyro Rev	Biotin-AAAATCAAAAAATTCCCTTTC
	LINE-1 Pyro Seq	AGTTAGGTGTGGGATATAGT
	ALU Yb8 Pyro Frw	Biotin-AGATTATTTTGGTTAATAAG
	ALU Yb8 Pyro Rev	AACTACYAACTACAATAAC
	ALU Yb8 Pyro Seq	AATAACTAAAATTACAAAC

## Sheet: qRT-PCR Primers sequences
	Primer name	Primer Sequence
	FZD10 mRNA Frw	TATCGGGCTCTTCTCTGTGC
	FZD10 mRNA Rev	GACTGGGCAGGGATCTCATA
	FAM83A mRNA Frw	AACAAGAACGACCCCAACTACCTGT
	FAM83A mRNA Rev	GTAGCAGGCCAGGGGAATGAG
	MYO18B mRNA Frw	GCTGAAGGCCGACATGGA
	MYO18B mRNA Rev	TCCGCCGAATGGATGTCT
	MKX qPCR Frw	TCATCCTTGCTTGGTCCTTT
	MKX qPCR Rev	AAGGCAACTTTGTCTATCGCA
	GAPDH qPCR Frw	CACCACCATGGAGAAGGCTGG
	GAPDH qPCR Rev	CCAAAGTTGTCATGGATGACC
	Taqman assaya
	FZD10	Hs00273077_s1
	GAPDH	Hs02758991_g1
	18S	Hs99999901_s1

## Sheet: siRNA sequences
	Origene human FZD10 siRNA duplex sequences ( Cat. No. SR307688)
	siFZD10-I	ACAGAUCAGGAAGCACUAGGUUGGC
	siFZD10-II	CCAAUGUUAUAGACGUUUGGACUGA
